# Supplementary material for: Investigating the active chemical constituents and pharmacology of Nanocnide lobata in the treatment of burn and scald injuries
Source: PLoS One. 2023 Jun 13;18(6):e0287147. doi: 10.1371/journal.pone.0287147 (PMC10263327; doi:10.1371/journal.pone.0287147)
Supplement: S1 Table — (XLSX) [file pone.0287147.s001.xlsx]

## Sheet: Sheet1
	Day1
	PE group	EA group	NB group	C group	M group	PD Group
	221.204	161.743	194.465	144.686	175.849	243.567
	179.668	168.96	222.348	185.687	174.514	247.893
	179.435	152.152	225.221	178.337	176.232	248.446
	224.416	157.557	221.007	207.635	178.329	249.25
	199.752	149.421	181.917	161.873	190.787	244.652
	224.519	163.768	224.389	208.849	183.804	243.219
	215.965	170.415	205.291	204.429	170.837	244.761
	188.071	157.527	216.798	174.594	188.473	242.575
	217.339	171.156	196.989	153.691	163.933	246.551
	216.162	155.631	214.491	209.617	166.336	247.933
	Day5
	PE group	EA group	NB group	C group	M group	PD Group
	186.516	161.443	161.265	138.986	162.469	163.107
	144.98	168.66	189.148	179.987	161.134	185.433
	144.747	151.852	192.021	172.637	162.852	219.986
	189.728	157.257	187.807	201.935	164.949	180.79
	165.064	149.121	148.717	156.173	177.407	166.192
	189.831	163.468	191.189	203.149	170.424	212.759
	181.277	170.115	172.091	198.729	157.457	166.301
	153.383	157.227	183.598	168.894	175.093	172.115
	182.651	170.856	163.789	147.991	150.553	168.091
	181.474	155.331	181.291	203.917	152.956	139.473
	Day8
	PE group	EA group	NB group	C group	M group	PD Group
	159.826	122.617	121.222	135.587	139.338	110.507
	118.29	129.834	149.105	176.588	138.003	132.833
	118.057	113.026	151.978	169.238	139.721	167.386
	163.038	118.431	147.764	198.536	141.818	128.19
	138.374	110.295	108.674	152.774	154.276	113.592
	163.141	124.642	151.146	199.75	147.293	160.159
	154.587	131.289	132.048	195.33	134.326	113.701
	126.693	118.401	143.555	165.495	151.962	119.515
	155.961	132.03	123.746	144.592	127.422	115.491
	154.784	116.505	141.248	200.518	129.825	86.873
	Day12
	PE group	EA group	NB group	C group	M group	PD Group
	58.082	87.422	62.27	68.651	104.279	29.784
	16.546	94.639	90.153	109.652	102.944	52.11
	16.313	77.831	93.026	102.302	104.662	86.663
	61.294	83.236	88.812	131.6	106.759	47.467
	36.63	75.1	49.722	85.838	119.217	32.869
	61.397	89.447	92.194	132.814	112.234	79.436
	52.843	96.094	73.096	128.394	99.267	32.978
	24.949	83.206	84.603	98.559	116.903	38.792
	54.217	96.835	64.794	77.656	92.363	34.768
	53.04	81.31	82.296	133.582	94.766	6.15
	Day15
	PE group	EA group	NB group	C group	M group	PD Group
	46.354	54.413	60.425	24.746	82.939	22.687
	4.818	61.63	88.308	65.747	81.604	45.013
	4.585	44.822	91.181	58.397	83.322	79.566
	49.566	50.227	86.967	87.695	85.419	40.37
	24.902	42.091	47.877	41.933	97.877	25.772
	49.669	56.438	90.349	88.909	90.894	32.339
	41.115	63.085	71.251	84.489	77.927	25.881
	13.221	50.197	82.758	54.654	95.563	31.695
	42.489	63.826	62.949	33.751	71.023	27.671
	41.312	48.301	80.451	89.677	73.426	39.053
	Day18
	PE group	EA group	NB group	C group	M group	PD Group
	22.354	19.663	26.925	7.746	35.939	13.487
	0.818	26.88	54.808	6.747	34.604	25.813
	0.585	10.072	57.681	5.397	36.322	20.366
	5.566	15.477	53.467	9.695	38.419	21.17
	0.902	7.341	14.377	6.933	50.877	16.572
	5.669	21.688	56.849	12.909	43.894	13.139
	5.115	28.335	37.751	11.489	30.927	16.681
	1.221	15.447	49.258	6.654	48.563	12.495
	18.489	29.076	29.449	5.751	24.023	18.471
	17.312	13.551	46.951	26.677	26.426	19.853
	Day21
	PE group	EA group	NB group	C group	M group	PD Group
	3.554	7.713	5.675	0.746	19.939	1.287
	1.018	4.93	11.558	0.747	18.604	5.613
	1.785	5.122	9.431	0.397	20.322	6.166
	3.766	3.527	10.217	2.695	22.419	6.97
	1.102	5.391	11.127	2.933	34.877	2.372
	2.869	9.738	12.599	0.909	27.894	0.939
	1.315	16.385	4.501	4.489	14.927	2.481
	0.421	3.497	10.008	6.654	32.563	0.295
	2.689	10.126	10.199	0.751	8.023	4.271
	1.512	1.601	9.701	9.677	10.426	5.653
