# Supplementary material for: Investigating the active chemical constituents and pharmacology of Nanocnide lobata in the treatment of burn and scald injuries
Source: PLoS One. 2023 Jun 13;18(6):e0287147. doi: 10.1371/journal.pone.0287147 (PMC10263327; doi:10.1371/journal.pone.0287147)
Supplement: S2 Table — (XLSX) [file pone.0287147.s002.xlsx]

## Sheet: Sheet1
TNF-α
	PE Group	EA Group	NB Group	PD Group	C Group	M Group
7Day	165.379	195.992	194.804	159.878	195.868	199.72
	169.774	195.629	186.329	157.456	195.021	199.712
	151.971	208.96	194.133	156.604	194.111	199.731
	165.222	199.084	193.869	159.982	191.828	199.892
	152.692	186.513	191.91	159.129	193.031	197.172
	167.5	192.92	196.821	156.172	194.087	199.511
	159.082	191.355	191.89	155.86	191.404	198.178
	165.892	191.685	196.664	157.269	192.728	199.454
	162.424	191.758	179.571	157.517	192.785	198.459
	156.764	191.804	190.909	156.833	192.437	198.171
	PE Group	EA Group	NB Group	PD Group	C Group	M Group
14Day	108.441	155.922	151.139	106.863	153.883	160.635
	104.617	155.115	151.718	99.19	144.319	163.903
	105.505	156.413	145.014	107.226	133.92	151.397
	104.835	156.448	148.599	103.094	162.979	176.035
	108.188	158.591	148.368	99.297	140.456	140.029
	104.157	154.07	148.619	104.15	158.658	129.376
	105.598	157.889	143.509	101.754	176.441	161.917
	107.782	157.601	148.573	102.387	151.347	142.337
	105.456	155.925	149.819	106.763	148.293	166.288
	108.734	155.826	147.742	99.576	165.704	141.983
	PE Group	EA Group	NB Group	PD Group	C Group	M Group
21Day	77.739	100.688	99.308	81.423	99.532	107.25
	79.118	100.937	97.761	74.845	88.676	98.731
	81.514	99.499	100.016	78.78	87.611	100.201
	74.93	97.744	99.79	79.094	102.58	103.411
	75.751	95.666	98.67	78.572	90.332	102.549
	71.26	98.9	98.871	80.717	102.851	105.048
	74.562	99.41	98.108	77.98	97.023	113.482
	79.231	97.278	99.613	75.004	104.434	102.12
	81.772	99.671	98.51	78.335	91.98	99.223
	80.823	96.707	99.453	75.35	92.681	101.285
Il-10
	PE Group	EA Group	NB Group	PD Group	C Group	M Group
7Day	291.182	321.639	318.687	283.877	325.326	336.922
	298.677	333.962	337.926	290.678	323.074	339.299
	294.104	324.822	318.376	296.823	320.184	338.566
	291.858	322.28	330.174	287.207	322.761	334.72
	291.273	334.942	322.297	287.708	321.264	337.863
	295.365	334.514	333.119	293.201	324.805	338.046
	292.375	333.246	323.3	285.799	324.994	338.473
	283.632	323.332	340.742	293.728	323.175	339.388
	287.651	334.645	329.572	292.491	322.175	338.849
	291.583	321.718	325.307	286.388	325.542	338.274
	PE Group	EA Group	NB Group	PD Group	C Group	M Group
14Day	178.243	212.184	207.546	176.713	211.953	231.794
	188.928	208.347	217.511	174.055	210.93	233.352
	189.344	211.119	214.263	176.88	216.749	228.043
	182.362	211.797	214.451	175.271	213.111	221.225
	190.501	214.696	211.13	172.457	218.823	230.384
	185.107	214.415	220.607	176.426	222.181	221.947
	186.438	210.735	214.127	173.585	212.536	222.068
	168.195	214.536	220.126	173.803	211.041	229.071
	180.64	209.291	215.372	177.414	211.641	228.421
	201.142	213.08	214.867	180.296	224.335	224.695
	PE Group	EA Group	NB Group	PD Group	C Group	M Group
21Day	140.928	164.812	168.398	146.064	175.121	179.734
	140.323	154.842	173.819	145.826	174.545	182.036
	143.821	162.499	175.44	144.788	175.043	176.87
	141.57	164.739	158.907	146.519	171.442	182.301
	141.707	161.004	160.838	146.389	169.225	178.44
	139.783	177.232	169.332	145.853	172.937	179.115
	138.111	170.86	164.156	144.885	174.174	178.426
	140.741	159.877	162.166	148.091	172.97	179.954
	142.568	163.638	164.645	142.902	174.725	179.26
	143.748	160.797	181.199	148.683	172.118	179.464
TGF-β1
	PE Group	EA Group	NB Group	PD Group	C Group	M Group
7Day	102.113	102.707	104.496	88.106	97.852	100.76
	100.023	99.838	103.646	90.757	103.997	118.027
	93.552	131.258	115.01	90.996	88.416	126.909
	98.54	131.499	111.379	84.994	101.76	109.269
	101.551	115.254	110.263	82.5	94.018	122.435
	100.403	124.351	121.189	81.958	98.31	112.5
	102.472	121.636	111.599	94.706	75.167	132.745
	101.975	83.256	101.096	86.847	112.415	127.08
	100.861	109.928	121.813	88.918	96.317	111.412
	98.61	110.473	112.809	90.218	104.048	110.363
	PE Group	EA Group	NB Group	PD Group	C Group	M Group
14Day	95.328	116.299	120.053	106.413	122.332	102.296
	91.815	118.764	103.904	106.979	97.248	105.384
	102.401	108.835	112.995	100.381	95.128	110.155
	95.365	116.902	124.513	103.542	103.395	129.884
	104.788	120.725	123.255	109.328	121.182	106.498
	101.514	119.059	108.137	110.648	109.248	122.901
	95.74	111.447	105.561	109.162	107.092	119.164
	97.563	111.543	137.58	109.065	104.457	128.629
	99.777	118.783	125.504	119.815	123.096	106.91
	92.409	121.043	120.798	104.667	106.122	115.079
	PE Group	EA Group	NB Group	PD Group	C Group	M Group
21Day	71.457	107.311	120.371	91.134	106.638	109.049
	80.565	119.298	116.277	88.813	107.145	111.375
	71.988	116.713	119.698	94.127	104.645	115.271
	79.315	121.561	117.77	92.388	102.07	111.95
	74.815	103.16	117.936	88.866	100.533	118.299
	76.855	116.801	115.386	92.195	96.729	121.213
	79.069	106.471	120.489	92.867	100.935	112.701
	68.471	117.729	118.472	93.735	97.588	120.263
	74.678	103.415	119.434	93.398	100.692	121.573
	79.587	118.741	123.867	90.177	98.225	108.406
VEGF
	PE Group	EA Group	NB Group	PD Group	C Group	M Group
7Day	265.657	229.39	240.421	329.005	211.063	225.833
	268.797	226.672	237.483	318.521	204.664	220.851
	264.717	226.964	240.713	301.676	224.062	198.479
	261.454	231.036	234.615	324.082	233.159	221.056
	261.691	221.661	235.734	301.18	219.03	218.849
	265.505	226.685	237.907	330.287	226.331	223.041
	273.568	225.732	228.51	310.062	214.142	230.455
	272.96	234.891	241.505	306.998	201.588	193.862
	264.437	229.647	242.324	310.127	222.054	221.419
	267.914	227.322	244.088	324.762	217.207	222.855
	PE Group	EA Group	NB Group	PD Group	C Group	M Group
14Day	308.088	256.924	273.272	324.795	243.045	241.609
	301.371	267.239	274.078	319.605	231.081	260.835
	325.246	270.35	269.921	322.804	241.279	247.987
	329.307	264.185	269.379	322.248	227.015	245.049
	304.346	259.983	274.477	323.554	235.538	220.286
	299.17	266.518	268.74	324.155	232.473	241.943
	318.894	255.725	261.844	323.092	243.405	214.369
	319.535	269.918	266.344	321.084	240.565	240.185
	306.824	277.348	274.202	326.368	223.39	241.387
	300.519	255.11	264.443	319.004	232.309	239.65
VEGF	PE Group	EA Group	NB Group	PD Group	C Group	M Group
21Day	270.734	277.605	281.48	325.957	220.82	268.953
	263.503	283.395	288.839	326.564	219.179	247.289
	269.595	279.35	272.092	328.162	228.669	228.979
	266.334	286.415	290.54	325.923	224.584	252.228
	273.284	287.51	271.582	328.428	224.59	240.367
	274.51	269.577	275.182	324.334	220.915	255.694
	274.63	283.205	294.391	309.953	230.294	252.88
	271.083	291.307	276.345	319.144	229.548	247.83
	267.19	282.148	277.571	302.663	228.97	220.978
	272.437	273.088	271.978	308.872	222.531	255.902

## Sheet: Sheet2
TNF-α
	PE Group	EA Group	NB Group	PD Group	C Group	M Group
7Day	165.011	197.159	185.321	158.013	193.001	199.989
	156.109	187.738	192.081	156.087	195.102	198.011
	163.881	199.103	197.598	158.901	191.987	199.001
	164.152	195.035	188.159	159.332	190.992	197.233
	164.231	197.153	193.238	157.596	193.153	200.852
	156.671	189.164	193.368	156.652	196.137	201.682
	157.029	191.872	196.132	154.331	194.007	196.915
	165.032	196.168	194.181	158.892	192.052	199.662
	164.939	198.014	184.693	160.337	193.101	194.773
	159.67	194.348	192.129	156.559	193.768	201.882
