# Supplementary material for: Investigating the active chemical constituents and pharmacology of Nanocnide lobata in the treatment of burn and scald injuries
Source: PLoS One. 2023 Jun 13;18(6):e0287147. doi: 10.1371/journal.pone.0287147 (PMC10263327; doi:10.1371/journal.pone.0287147)
Supplement: S3 Table — (XLSX) [file pone.0287147.s003.xlsx]

## Sheet: Sheet2
NO.	Mode	Metabolite	Retention time(min)	Adducts	Formula	m/z	Fragmentation Score	Mass Error (ppm)	ZYL230221001_1
1	pos	D-proline	0.811533	M+H	C5H9NO2	116.071	95	0.639748	2.34783e+06
2	neg	Raffinose	0.825983	M+Cl, M+FA-H	C18H32O16	539.138	97.4	0.0113801	606309
3	pos	Guanine	0.980233	M+H, 2M+H, M+K	C5H5N5O	152.056	91.9	-2.10237	3.83158e+06
4	neg	Uridine	1.04402	M-H	C9H12N2O6	243.063	92.3	2.76833	4.86874e+06
5	pos	nicotinamide	1.36165	M+H	C6H6N2O	123.055	91.5	-0.585103	4.97869e+06
6	pos	Pantothenic acid	2.79897	M+H	C9H17NO5	220.117	86.9	-2.11117	4.69519e+06
7	neg	Protocatechuic acid	3.54588	M-H	C7H6O4	153.02	96.1	3.16709	9.08922e+06
8	neg	Gentisic acid	3.90472	M-H	C7H6O4	153.02	94	3.00881	2.71855e+07
9	pos	Kynurenic acid	4.16108	M+H	C10H7NO3	190.049	89.9	-2.45571	1.54942e+07
10	neg	Esculin	4.23037	M-H, M+FA-H	C15H16O9	385.079	88	3.56366	6.273e+06
11	neg	ferulic acid	4.25825	M-H	C10H10O4	193.051	88.6	3.14245	316790
12	neg	Vicenin II	4.53312	M-H	C27H30O15	593.154	92.8	4.15695	6.24437e+06
13	pos	Corymboside	4.71858	M+H-H2O, M+H	C26H28O14	565.154	87.8	-1.80181	4.43303e+06
14	neg	Isoschaftoside	4.71892	M-H	C26H28O14	563.144	94.7	6.03909	5.6054e+06
15	neg	caffeic acid	4.73697	M-H	C9H8O4	179.036	93.6	3.87306	2.1059e+06
16	neg	Esculetin	4.74618	M-H, M+FA-H	C9H6O4	177.02	87.9	3.99206	2.24333e+06
17	neg	Cynaroside	4.79218	M-H	C21H20O11	447.094	87.7	2.60559	2.765e+06
18	pos	Isoorientin	4.80388	M+H-H2O, M+H	C21H20O11	449.107	94.9	-1.90461	2.51908e+06
19	neg	N-Acetyl-leucine	4.87878	M-H	C8H15NO3	172.099	90.9	3.82998	1.65975e+06
20	neg	Vitexin rhamnoside	4.964	M-H	C27H30O14	577.159	92.6	4.7046	1.22427e+06
21	pos	Isovitexin	4.96553	M+H-H2O, M+H	C21H20O10	433.112	96.4	-1.9854	479739
22	pos	Isovitexin 2''-O-arabinoside	4.96553	M+H	C26H28O14	565.154	91.1	-1.87206	3.13226e+06
23	neg	Kaempferitrin	5.07825	M-H	C27H30O14	577.159	88.2	4.6809	1.14826e+06
24	neg	Vitexin	5.08767	M-H	C21H20O10	431.1	91.5	3.37169	2.93576e+06
25	neg	Isoscoparin-2''-Beta-D-glucopyranoside	5.18258	M-H2O-H	C28H32O16	605.153	86.3	3.21582	1.89729e+06
26	neg	4-Hydroxycinnamic acid	5.39153	M-H	C9H8O3	163.041	86.8	3.71336	3.21631e+06
27	neg	Syringaldehyde	5.46677	M-H	C9H10O4	181.051	93.5	4.09325	95512.2
28	neg	scopoletin	5.51327	M-H	C10H8O4	191.036	96.1	3.78546	382435
29	neg	Salicylic acid	5.61727	M-H	C7H6O3	137.025	95.5	2.26873	2.72239e+07
30	neg	2-Indolecarboxylic acid	5.7145	M-H	C9H7NO2	160.041	93.7	3.94189	495551
31	neg	Acuminoside	6.06533	M-H, M+Cl, M+FA-H	C21H36O10	447.225	93.6	2.65586	7.42432e+06
32	neg	(+)-Abscisic acid	6.06533	M-H	C15H20O4	263.129	93.4	1.7527	411707
33	neg	3-Cresotinic acid	6.28905	M-H	C8H8O3	151.041	94.6	2.86486	2.30726e+07
34	pos	Cumic alcohol	6.579	M+H-H2O, M+NH4	C10H14O	133.101	88	-1.21146	1.68099e+06
35	neg	Ethyl caffeate	6.59668	M-H	C11H12O4	207.067	92.8	3.48115	1.44888e+06
36	pos	Diosmetin	6.85565	M+H	C16H12O6	301.07	97.4	-2.49324	347688
37	pos	Skimmianine	7.15685	M+H	C14H13NO4	260.091	92.1	-2.16271	459712
38	pos	2-(3-Methoxy-4-hydroxyphenyl)-5-(3,4-dimethoxyphenyl)-3,4-dimethyltetrahydrofuran	8.53507	M+H-H2O, M+H	C21H26O5	341.174	87.3	-2.4614	2.3968e+06
39	neg	Usniacin	10.3145	M-H	C18H16O7	343.083	95.8	3.36931	65401
